# Supplementary material for: Kidney biopsy findings in patients with obesity exhibit a wide spectrum of disease entities
Source: Clin Kidney J. 2026 Mar 19;19(4):sfag092. doi: 10.1093/ckj/sfag092 (PMC13129267; doi:10.1093/ckj/sfag092)
Supplement: sfag092_Supplemental_Files [file sfag092_supplemental_files.zip]

Archive with 3 entries (3 files):
- Supplementary Figure 1.pptx
- Supplementary Tables R2-with .docx
- Supplementary Tables R2-without.docx
